# Supplementary material for: Clinical Evaluation of a Multi-Omic Diagnostic Model for Early-Stage Ovarian Cancer Detection
Source: Diagnostics (Basel). 2025 Sep 2;15(17):2225. doi: 10.3390/diagnostics15172225 (PMC12428613; doi:10.3390/diagnostics15172225)
Supplement: Supplementary file 1 [file diagnostics-15-02225-s001.zip]

Archive with 1 entries (1 files):
- diagnostics-3755334-supplementary.pdf
